# Supplementary material for: Nurses’ Experience in Providing End-of-Life Care in Intensive Care Unit: A Scoping Review
Source: Healthcare (Basel). 2026 Feb 6;14(3):417. doi: 10.3390/healthcare14030417 (PMC12898141; doi:10.3390/healthcare14030417)
Supplement: Supplementary file 1 [file healthcare-14-00417-s001.zip]

Archive with 1 entries (1 files):
- healthcare-4027923-supplementary.pdf
